# Supplementary material for: A novel expert system for objective masticatory efficiency assessment
Source: PLoS One. 2018 Jan 31;13(1):e0190386. doi: 10.1371/journal.pone.0190386 (PMC5791957; doi:10.1371/journal.pone.0190386)
Supplement: S1 File — (XML) [file pone.0190386.s005.xml]

<?xml version="1.0" encoding="utf-8"?>
<xs:schema id="XS_MEPAT"
    targetNamespace="MainCore:MEPATData"
    elementFormDefault="qualified"
    xmlns="MainCore:MEPATData"
    xmlns:mstns="MainCore:MEPATData"
    xmlns:xs="http://www.w3.org/2001/XMLSchema">
  <xs:element name ="MEPAT">
    <xs:complexType>
      <xs:sequence maxOccurs="unbounded">
        <xs:element ref="Calibration"></xs:element>
      </xs:sequence>
    </xs:complexType>
  </xs:element>
  <xs:element name="Calibration">
    <xs:complexType>
      <xs:sequence>
        <xs:element ref="TestFood" maxOccurs="1"></xs:element>
        <xs:element ref="ExperimentalSettings" maxOccurs="1"></xs:element>
        <xs:element ref="Characteristics" maxOccurs="unbounded"></xs:element>
        <xs:element ref="Classifier"></xs:element>
        <xs:element ref="Operator"></xs:element>
        <xs:element ref="Performance"></xs:element>
      </xs:sequence>
      <xs:attribute name="UID" type="xs:string"></xs:attribute>
      <xs:attribute name="CreationDate" type="xs:string"></xs:attribute>
      <xs:attribute name="UploadDate" type="xs:string"></xs:attribute>
    </xs:complexType>
  </xs:element>
  <xs:element name="TestFood">
    <xs:complexType>
      <xs:attribute name="Type" use="required">
        <xs:simpleType>
          <xs:list itemType="TFType"></xs:list>
        </xs:simpleType>
      </xs:attribute>
      <xs:attribute name="Brand" type="xs:string" use="required"/>
      <xs:attribute name ="Color1" type="xs:string" use="required"/>
      <xs:attribute name ="Color2" type="xs:string" use="required"/>
      <xs:attribute name ="Origin" type="xs:string" use="required"/>
      <xs:attribute name ="Details" type="xs:string" use="optional"/>
    </xs:complexType>
  </xs:element>
  <xs:simpleType name="TFType">
    <xs:restriction base="xs:string">
      <xs:enumeration value="gum"/>
      <xs:enumeration value="parafin"/>
    </xs:restriction>
  </xs:simpleType>
  <xs:element name="ExperimentalSettings">
    <xs:complexType>
      <xs:sequence>
        <xs:element name ="Name" type="xs:string"></xs:element>
        <xs:element name="NumberOfPatients" type="xs:integer"></xs:element>
        <xs:element ref ="ChewingCicles" maxOccurs="unbounded"></xs:element>
        <xs:element name="EvaluationCycles" type="xs:integer"></xs:element>
        <xs:element ref="ClinicalProcedure" maxOccurs="unbounded"></xs:element>
      </xs:sequence>
    </xs:complexType>
  </xs:element>

  <xs:element name="ChewingCicles">
    <xs:complexType>
      <xs:sequence>
        <xs:element ref ="Cycle" maxOccurs="unbounded"></xs:element>
      </xs:sequence>
    </xs:complexType>
  </xs:element>
  <xs:element name ="Cycle" type="xs:integer">  </xs:element>
  <xs:element name ="ClinicalProcedure" type="xs:string"></xs:element>
  <xs:element name="Operator">
    <xs:complexType>
      <xs:attribute name="FullName" type="xs:string"></xs:attribute>
      <xs:attribute name="Country" type="xs:string"></xs:attribute>
      <xs:attribute name="City" type="xs:string"></xs:attribute>
      <xs:attribute name="Affiliation" type="xs:string"></xs:attribute>
      <xs:attribute name="Email" type="xs:string"></xs:attribute>
      <xs:attribute name="ContactPhone" type="xs:string"></xs:attribute>
    </xs:complexType>
  </xs:element>
  <xs:element name ="Classifier">
    <xs:complexType>
      <xs:sequence>
        <xs:element ref="ANN"></xs:element>
      </xs:sequence>
    </xs:complexType>
  </xs:element>
  <xs:element name="ANN">
    <xs:complexType>
      <xs:sequence>
        <xs:element ref ="Layer" maxOccurs="unbounded"></xs:element>
      </xs:sequence>
    </xs:complexType>
  </xs:element>
  <xs:element name="Layer">
    <xs:complexType>
      <xs:sequence>
        <xs:element ref="Neuron" maxOccurs="unbounded"></xs:element>
      </xs:sequence>
      <xs:attribute name="Index" type="xs:int"></xs:attribute>
    </xs:complexType>
  </xs:element>
  <xs:element name="Neuron">
    <xs:complexType>
      <xs:sequence>
        <xs:element ref ="Weight" maxOccurs="unbounded"></xs:element>
      </xs:sequence>
      <xs:attribute name="Index" type="xs:integer"></xs:attribute>
    </xs:complexType>
  </xs:element>
  <xs:element name="Weight">
    <xs:complexType>
      <xs:attribute name="Index" type="xs:integer"></xs:attribute>
      <xs:attribute name="Value" type="xs:double"></xs:attribute>
    </xs:complexType>
  </xs:element>
  <xs:element name="Characteristics">
    <xs:complexType>
      <xs:sequence>
        <xs:element ref="Feature" maxOccurs="unbounded"></xs:element>
      </xs:sequence>
    <xs:attribute name ="Optimal" type="xs:string"></xs:attribute>
    </xs:complexType>
  </xs:element>
  <xs:element name="Feature">
    <xs:complexType>
      <xs:attribute name="Index" type="xs:integer"></xs:attribute>
      <xs:attribute name="MFC" type="xs:string"></xs:attribute>
      <xs:attribute name="Description" type="xs:string"></xs:attribute>
    </xs:complexType>
  </xs:element>
  <xs:element name="Performance">
    <xs:complexType>
      <xs:attribute name="Sensitivity" type="xs:double"></xs:attribute>
      <xs:attribute name="Specificity" type="xs:double"></xs:attribute>
      <xs:attribute name="Accuracy" type="xs:double"></xs:attribute>
    </xs:complexType>
  </xs:element>
</xs:schema>
